# Supplementary material for: On the Photo-Eradication of Methicillin-Resistant Staphylococcus aureus Biofilm Using Methylene Blue
Source: Int J Mol Sci. 2023 Jan 2;24(1):791. doi: 10.3390/ijms24010791 (PMC9821080; doi:10.3390/ijms24010791)
Supplement: Supplementary file 1 [file ijms-24-00791-s001.zip]

Archive with 1 entries (1 files):
- ijms-2112271-supplementary.pdf
